# Supplementary material for: Distribution of urinary stone composition and its associations with age, sex, and temporal factors among 3901 patients in Xiamen: A 13-year single-center retrospective study
Source: Medicine (Baltimore). 2026 May 29;105(22):e48826. doi: 10.1097/MD.0000000000048826 (PMC13225541; doi:10.1097/MD.0000000000048826)
Supplement: Supplementary file 1 [file medi-105-e48826-s001.xlsx]

## Sheet: Table S1
Table S1.Distribution of stone composition across 10-year age groups.
levels	0-10 (N=10)	11-20(N=8)	21-30 (N=245)	31-40(N=689)	41-50 (N=841)	51-60 (N=1064)	61-70 (N=705)	71-80(N=285)	81-90 (N=52)	90+ (N=2)	total (N=3901)	p
CaOx	4 (40%)	6 (75%)	164 (66.9%)	515 (74.7%)	655 (77.9%)	811 (76.2%)	509 (72.2%)	188 (66%)	29 (55.8%)	1 (50%)	2882 (73.9%)	<.001
CaP	0 (0%)	2 (25%)	56 (22.9%)	127 (18.4%)	112 (13.3%)	122 (11.5%)	80 (11.3%)	36 (12.6%)	8 (15.4%)	0 (0%)	543 (13.9%)
UA	2 (20%)	0 (0%)	7 (2.9%)	16 (2.3%)	46 (5.5%)	93 (8.7%)	93 (13.2%)	46 (16.1%)	12 (23.1%)	1 (50%)	316 (8.1%)
MgP	2 (20%)	0 (0%)	15 (6.1%)	31 (4.5%)	26 (3.1%)	36 (3.4%)	22 (3.1%)	13 (4.6%)	3 (5.8%)	0 (0%)	148 (3.8%)
Cys	1 (10%)	0 (0%)	1 (0.4%)	0 (0%)	2 (0.2%)	1 (0.1%)	0 (0%)	2 (0.7%)	0 (0%)	0 (0%)	7 (0.2%)
Others	1 (10%)	0 (0%)	2 (0.8%)	0 (0%)	0 (0%)	1 (0.1%)	1 (0.1%)	0 (0%)	0 (0%)	0 (0%)	5 (0.1%)
