# Supplementary material for: Distribution of urinary stone composition and its associations with age, sex, and temporal factors among 3901 patients in Xiamen: A 13-year single-center retrospective study
Source: Medicine (Baltimore). 2026 May 29;105(22):e48826. doi: 10.1097/MD.0000000000048826 (PMC13225541; doi:10.1097/MD.0000000000048826)
Supplement: Supplementary file 2 [file medi-105-e48826-s002.xlsx]

## Sheet: Table S2
Table S2.Distribution of stone composition across clinical age groups (40 years or younger, 41-60 years, and older than 60 years).
levels	≤40 (N=952)	41-60 (N=1905)	＞60 (N=1044)	total (N=3901)	p
CaOx	689 (72.4%)	1466 (77%)	727 (69.6%)	2882 (73.9%)	<.001
CaP	185 (19.4%)	234 (12.3%)	124 (11.9%)	543 (13.9%)
UA	25 (2.6%)	139 (7.3%)	152 (14.6%)	316 (8.1%)
MgP	48 (5%)	62 (3.3%)	38 (3.6%)	148 (3.8%)
Cys	2 (0.2%)	3 (0.2%)	2 (0.2%)	7 (0.2%)
Others	3 (0.3%)	1 (0.1%)	1 (0.1%)	5 (0.1%)
