# Supplementary material for: Distribution of urinary stone composition and its associations with age, sex, and temporal factors among 3901 patients in Xiamen: A 13-year single-center retrospective study
Source: Medicine (Baltimore). 2026 May 29;105(22):e48826. doi: 10.1097/MD.0000000000048826 (PMC13225541; doi:10.1097/MD.0000000000048826)
Supplement: Supplementary file 3 [file medi-105-e48826-s003.xlsx]

## Sheet: Table S3
Table S3.Distribution of stone composition by calendar year.
levels	2012 (N=86)	2013 (N=123)	2014 (N=173)	2015 (N=118)	2016 (N=144)	2017 (N=189)	2018 (N=234)	2019 (N=280)	2020 (N=212)	2021 (N=348)	2022 (N=440)	2023 (N=577)	2024 (N=657)	2025 (N=320)	total (N=3901)	p
CaOx	75 (87.2%)	106 (86.2%)	95 (54.9%)	77 (65.3%)	93 (64.6%)	144 (76.2%)	175 (74.8%)	213 (76.1%)	157 (74.1%)	267 (76.7%)	336 (76.4%)	439 (76.1%)	478 (72.8%)	227 (70.9%)	2882 (73.9%)	<.001
CaP	2 (2.3%)	5 (4.1%)	28 (16.2%)	9 (7.6%)	23 (16%)	24 (12.7%)	24 (10.3%)	37 (13.2%)	35 (16.5%)	45 (12.9%)	59 (13.4%)	85 (14.7%)	107 (16.3%)	60 (18.8%)	543 (13.9%)
UA	5 (5.8%)	8 (6.5%)	24 (13.9%)	10 (8.5%)	14 (9.7%)	12 (6.3%)	21 (9%)	23 (8.2%)	13 (6.1%)	27 (7.8%)	31 (7%)	43 (7.5%)	55 (8.4%)	30 (9.4%)	316 (8.1%)
MgP	4 (4.7%)	4 (3.3%)	23 (13.3%)	20 (16.9%)	12 (8.3%)	8 (4.2%)	13 (5.6%)	6 (2.1%)	6 (2.8%)	9 (2.6%)	13 (3%)	10 (1.7%)	17 (2.6%)	3 (0.9%)	148 (3.8%)
Cys	0 (0%)	0 (0%)	2 (1.2%)	1 (0.8%)	0 (0%)	1 (0.5%)	0 (0%)	1 (0.4%)	1 (0.5%)	0 (0%)	1 (0.2%)	0 (0%)	0 (0%)	0 (0%)	7 (0.2%)
Others	0 (0%)	0 (0%)	1 (0.6%)	1 (0.8%)	2 (1.4%)	0 (0%)	1 (0.4%)	0 (0%)	0 (0%)	0 (0%)	0 (0%)	0 (0%)	0 (0%)	0 (0%)	5 (0.1%)
