# Supplementary material for: Distribution of urinary stone composition and its associations with age, sex, and temporal factors among 3901 patients in Xiamen: A 13-year single-center retrospective study
Source: Medicine (Baltimore). 2026 May 29;105(22):e48826. doi: 10.1097/MD.0000000000048826 (PMC13225541; doi:10.1097/MD.0000000000048826)
Supplement: Supplementary file 4 [file medi-105-e48826-s004.xlsx]

## Sheet: Table S4
Table S4.Distribution of stone composition by month.
levels	01 (N=277)	02 (N=198)	03 (N=326)	04 (N=318)	05 (N=333)	06 (N=363)	07 (N=293)	08 (N=358)	09 (N=372)	10 (N=348)	11 (N=377)	12 (N=338)	total (N=3901)	p
CaOx	210 (75.8%)	138 (69.7%)	242 (74.2%)	233 (73.3%)	245 (73.6%)	252 (69.4%)	230 (78.5%)	263 (73.5%)	268 (72%)	256 (73.6%)	283 (75.1%)	262 (77.5%)	2882 (73.9%)	0.14
CaP	42 (15.2%)	29 (14.6%)	43 (13.2%)	41 (12.9%)	54 (16.2%)	63 (17.4%)	26 (8.9%)	61 (17%)	49 (13.2%)	45 (12.9%)	45 (11.9%)	45 (13.3%)	543 (13.9%)
UA	13 (4.7%)	20 (10.1%)	22 (6.7%)	28 (8.8%)	19 (5.7%)	30 (8.3%)	25 (8.5%)	26 (7.3%)	40 (10.8%)	35 (10.1%)	38 (10.1%)	20 (5.9%)	316 (8.1%)
MgP	11 (4%)	10 (5.1%)	18 (5.5%)	15 (4.7%)	15 (4.5%)	15 (4.1%)	12 (4.1%)	8 (2.2%)	13 (3.5%)	10 (2.9%)	11 (2.9%)	10 (3%)	148 (3.8%)
Cys	0 (0%)	0 (0%)	0 (0%)	0 (0%)	0 (0%)	2 (0.6%)	0 (0%)	0 (0%)	2 (0.5%)	2 (0.6%)	0 (0%)	1 (0.3%)	7 (0.2%)
Others	1 (0.4%)	1 (0.5%)	1 (0.3%)	1 (0.3%)	0 (0%)	1 (0.3%)	0 (0%)	0 (0%)	0 (0%)	0 (0%)	0 (0%)	0 (0%)	5 (0.1%)
