# Supplementary material for: Distribution of urinary stone composition and its associations with age, sex, and temporal factors among 3901 patients in Xiamen: A 13-year single-center retrospective study
Source: Medicine (Baltimore). 2026 May 29;105(22):e48826. doi: 10.1097/MD.0000000000048826 (PMC13225541; doi:10.1097/MD.0000000000048826)
Supplement: Supplementary file 5 [file medi-105-e48826-s005.xlsx]

## Sheet: Table S5
Table S5.Distribution of stone composition by season.
levels	Spring (N=977)	Summer (N=1014)	Autumn (N=1097)	Winter (N=813)	total (N=3901)	p
CaOx	720 (73.7%)	745 (73.5%)	807 (73.6%)	610 (75%)	2882 (73.9%)	0.062
CaP	138 (14.1%)	150 (14.8%)	139 (12.7%)	116 (14.3%)	543 (13.9%)
UA	69 (7.1%)	81 (8%)	113 (10.3%)	53 (6.5%)	316 (8.1%)
MgP	48 (4.9%)	35 (3.5%)	34 (3.1%)	31 (3.8%)	148 (3.8%)
Cys	0 (0%)	2 (0.2%)	4 (0.4%)	1 (0.1%)	7 (0.2%)
Others	2 (0.2%)	1 (0.1%)	0 (0%)	2 (0.2%)	5 (0.1%)
